# Supplementary material for: TRNT-1 Deficiency Is Associated with Loss of tRNA Integrity and Imbalance of Distinct Proteins
Source: Genes (Basel). 2023 May 5;14(5):1043. doi: 10.3390/genes14051043 (PMC10218503; doi:10.3390/genes14051043)
Supplement: Supplementary file 1 [file genes-14-01043-s001.zip]

Archive with 1 entries (1 files):
- genes-2339212-supplementary.pdf
